# Supplementary material for: A novel type of light-harvesting antenna protein of red algal origin in algae with secondary plastids
Source: BMC Evol Biol. 2013 Jul 30;13:159. doi: 10.1186/1471-2148-13-159 (PMC3750529; doi:10.1186/1471-2148-13-159)
Supplement: Additional file 2 — Sequence alignment, text file (FASTA format). Sequence alignment used to build the phylogenetic tree of three- and four-helices protein families of the extended LHC protein superfamily (Figure S3, see Additional file 5), 51 positions, 55 taxa. [file 1471-2148-13-159-S2.txt]

>RedCAP___Phaeodactylum_
QAEKWNGRHAMFGWFFICATAYCKGHEAEIINGRLAMLGLVMLIGATATSG
>RedCAP___Fragilariopsis
HAEKWNGRHAMFGWFFICCTAYAKGHEAEMINGRLAMLGLISLIFATAIEQ
>RedCAP___Thalassiosira_
QAEIWNGRHAMFGWVVMCACAYAKGHEAELANGRMAMMGIITCIAYSGIQG
>RedCAP___Aureococcus___
KAERWNGRHAMFGWVFIVATGYCQAHAAEMWNGRLAMLGLVVVSAYSLIYQ
>RedCAP___Ectocarpus
KAERWNGRHAMFGWAAIIATGYCQAHEAEIFNGRMAMMGLVVTATTALTTG
>RedCAP___Emiliania
KAERWNGRHAMFGWAAILATGVAKAHAAEMANGRLAMLGIIAVVITSAISG
>RedCAP___Isochrysis
KAERWNGRHAMFGWMAILATGVAKSHAAEMANGRVAMVGLISVVATSAITG
>RedCAP___Diacronema 
KAERWNGRHAMFGWVVILATGYAQSHAAEMMNGRLAMLGLIAAVGASLATG
>RedCAP___Galdieria
KAERWNGRHAMFGLLAIVLTGYAKGHEAELWNGRLAMLGVTFIVATSIITG
>RedCAP___Guillardia
NAERWNGRHAMFGIFFMVLSSYLHGREAELINGRLAMLGVISITTAALFTG
>RedCAP___Gracilaria
KAERWNGRHAMFGFVMLVATAYCKGHSAELYNCRLAMLGLMVVVGCSVATG
>RedCAP___Griffithsia
KAERWNGRHVMFGWLVFWITAYCKGHDAEIWNGRVAMVGLICLVAQAVGTK
>RedCAP___Pyropia
KAERWNGRHVMAGWVILVATGFVKGHDAEMWNGRVAMLGLMVLVGASVATK
>FCP______Saccharina
YVEVKHGRIAMLAIAGHLTQQNTRLPAIELNNGRAAQMGILALMVHEELNN
>FCP______Odontella
YVEVKHGRIAHVAFLGQIVTRNGIHLAIELNNGRAAMMGILGLMVHEQLGG
>FCP______Ectocarpus
YVEIKHGRIAMLAILGHITAQNFRFPAIELNNGRAAQMGILGLMVHEQINN
>FCPa_____Phaeodactylum
YVEIKHGRICMLAVAGYLTQEAGIRLAIELNQGRAAQMGILALMVHEQLGV
>FCPb_____Phaeodactylum
YVEIKHGRISMLAVAGYLAQEAGWRLAIELNQGRAAQMGILALMVHEQLGV
>FCPc_____Phaeodactylum
YVEIKHGRISMLAVVGYLVQEAGVRLAIELNQGRAAQMGILALMVHEQLGV
>LHCa1____Porphyridium
EAELKHGRICMLAALGFIYPEIMGGKLSEVKNGRLAMIAVGGMIHQVLLTK
>LHCa2____Porphyridium
AAELKHGRIAMLAALGFVVQEILAPKLSELKNGRLAMIAWTAFAIQQIVTG
>LHCC2____Guillardia
EAELKHGRIAMLAVLGWLVQESYTFPLAEIKHGRLAMIAFGGFAHQYFITK
>LHCr5____Galdieria
EAEIKHCRICMLAALGWVFPEFWHLPTAEIKNGRLAMIAMGAFFHQNLLTN
>LHCr4____Galdieria
ESEIKHGRIAMLAALGFIVQEFVHLPVAEIKNGRLAMLAVGGFIHHMFLTH
>LHCSR____Phaeodactylum
EAELTHGRVAMLAVVGFLVGEAVEGSTKELQNGRLAMLAAAGFMAQELVNG
>LHCSRa___Thalassiosira
EAEAQHGRVAMLAAVGMLVTEEPIEYTKELQNGRLAMLGAAGMIAQELTNG
>LHCSRb___Thalassiosira
EAEVTHGRVAMLAVLGFLVGEAVEGSTKELQNGRLAMLAAAGFLAQEAVDG
>LHCSR____Isochrysis
EAELTHGRVSMLASLGFIIQEKFHPLEKELSHCRLAMIAASGFLAQEAVSG
>LHCSR____Cyclotella
EAEVTHGRVAMLAVVGFLVGEAVEGSTKELQNGRLAMLAAAGFLAQEAVDG
>LHCSR____Chlamydomonas
ESEITHGRVAMLAALGFIVGEQLQDFTKELNNGRLAMIAIAAFVAQELVEQ
>LHCSR____Bigelowiella
EAEITHSRVAMLAFLGFLFQEALLDRDKELNNGRLAMLGVAGLMAQELVDG
>LHCSR____Mesostigma
ESELVHGRVAMLATLGFVVGETFNPLTKELNNGRLAMIGIAGMVVQELITQ
>LHCSR____Physcomitrella
ESEITHGRVAMLASLGFIVQEQLQDYTKELNNGRLAMIAIAAFVAQELVSG
>LHCb2.3__Arabidopsis
ELEVIHSRWAMLGALGCTFPEILSKNVKELKNGRLAMFSMFGFFVQAIVTG
>LHCb1.2__Arabidopsis
ELEVIHSRWAMLGALGCVFPELLARNVKELKNGRLAMFSMFGFFVQAIVTG
>LHCb4____Arabidopsis
ECELIHGRWAMLATLGALSVEWLTGVLAEIKHARLAMVAFLGFAVQAAATG
>LHCb5____Arabidopsis
AFELIHARWAMLGAAGFIIPEALNKYVKEIKNGRLAMFAMLGFFIQAYVTG
>LHCa3____Arabidopsis
YGEIINGRFAMLGAAGAIAPEILGKALKEVKNGRLAMLAILGYFIQGLVTG
>LHCa1____Arabidopsis
ESELIHCRWAMLAVPGILVPEALGYGVKEIKNGRLALLAFVGFCVQQSAYP
>LHCP_____Mantoniella
EREVIHGRWAMLGVTGAWAAENGTGIIKELKHCRLSMFAWLGCIFQALATQ
>ELIP_____Dunaliella
APEIINGRLAMLGFVAALGAELSTGEDAEMTNGRFAMIGFAAMLVYEGIQG
>ELIP_____Chlamydomonas
MPETINGRAAMLGFVAAAGAEIFGSGANEKVHGRLAMLGLTTLILIEMIVG
>ELIP_____Physcomitrella
APETINGRLAMLGFVWALVGENATGLKAERWNGRAAMIGFFSLIVTELFLQ
>ELIP_____Arabidopsis
APERINGRLAMVGFVAALAVELSKGEDAELWNGRFAMLGLVALAFTEFVKG
>ELIP_____Oryza__
APERINGRLAMVGFVSALAVEASRGGDAELWNGRFAMLGLVALAFTEFLTG
>LHL4_____Chlamydomonas
FAETWVGRWSMMGFVSSIVVEFATGKEVEMTNGRAAMLGFLAAILVEAGTG
>LHL4_____Volvox_
FSEMWVGRWSMIGFVSSIVVEFATGKDVELANGRAAMLGFLAAILVEAGTG
>LHL4_____Mesostigma
FAELWAGRLAMMGFATGAAEELLTGHNVEMTNGRWAMLGFLAAITVEAATG
>LHL4_____Micro_CCM1545
FAELFIGRTAMGGFATGCIQELLTGDKVELNNARWAMVGFFAAVLIEARTG
>LHL4_____Micro_RCC99
FAELFIGRTAMGGFATGIAQELITGDSVELNNARWAMVGFAAAVVIEAKTG
>PSBS_____Arabidopsis
ANELFVGRVAMIGFAASLLGEALTGKANELFVGRLAQLGIAFSLIGEIITG
>PSBS_____Chlamydomonas
TNELFVGRLAMVGFSASLIGEILTGKENELFVGRAAQLGFAFSLIGEAVTG
>PSBS_____Zea____
ENELFVGRVAMLGFAASLLGEAITGKSNELFVGRMAQLGVAFSIIGEIITG
>PsbS_____Oryza___
ENELFVGRVAMLGFAASLLGEAVTGKANELFVGRLAQLGIAFSLIGEIITG
>PSBS_____Physcomitrella
ANELFVGRVAMLGFAASILGEALTGKSNELFVGRLAQLGIAFAIIGEIITG
