# Supplementary material for: A novel type of light-harvesting antenna protein of red algal origin in algae with secondary plastids
Source: BMC Evol Biol. 2013 Jul 30;13:159. doi: 10.1186/1471-2148-13-159 (PMC3750529; doi:10.1186/1471-2148-13-159)
Supplement: Additional file 6 — Sequence alignment, text file (FASTA format). Sequence alignment used to build the phylogenetic tree of RedCAPs (Figure 1), 146 positions, 13 taxa. [file 1471-2148-13-159-S6.txt]

>Phaeo_RCP_   
QFPAFSKWGWGPSVQAEKWNGRHAMFGWFFICATAYCKGHGLIPDPEMLLDLKQWGTLATISGKDTISNERAIILVANAHFFALSLAATICPLPFGDSLFVGLTEEAEIINGRLAMLGLVMLIGATATSGQNMLDIVNEWVGGAYF
>Fragi_RCP_   
????????GWGPSVHAEKWNGRHAMFGWFFICCTAYAKGHGLIPDMDVPLNLKEWGTLATITGKGTITNGRAVILLANAHFFAISLMATICPLPFGDSLLLGLTEEAEMINGRLAMLGLISLIFATAIEQKPMLDIVNEWTGGFYF
>Thapsi_RCP   
EYPQFAAWGWGPSVQAEIWNGRHAMFGWVVMCACAYAKGHGLIPDADQTLDLKEWGTLATISGKNTITNERAIILIANVHALMVGLAATISPNSFADTLLLGVTPEAELANGRMAMMGIITCIAYSGIQGQSMIDTINEWVGGAYF
>Aureo_RCP_   
DFPIFNSYGWGVSAKAERWNGRHAMFGWVFIVATGYCQAHGLIPNPSQALDFKEWGTLAIISGGLTITNERACILIANVHFLMVSLCAAWCPLPFQDTLLLGLTPAAEMWNGRLAMLGLVVVSAYSLIYQVPFLTAVDTMLGGTLL
>Ecto_RCP__   
EFPEYSKYGWGPTAKAERWNGRHAMFGWAAIIATGYCQAHNLIPDADVALDPKVWGTLAYTTGTETITNERAIIMMGHVHALAVSVCATVAPLSFQDKLFLGLTPEAEIFNGRMAMMGLVVTATTALTTGQSFLEVVNAGLGGLLM
>Diacr_RCP_   
DFPEFSKRGFGPTTKAERWNGRHAMFGWVVILATGYAQSHNLIPNFDAPLDLSAWGPLARQGDYSSITNGRAIILIAHVHALFVSLASSLSPFGFQDSLTLGLTAAAEMMNGRLAMLGLIAAVGASLATGQPLLEVVNTG??????
>Emilia_RCP   
DYPWLAKYGFGPTVKAERWNGRHAMFGWAAILATGVAKAHGWIPDGSTALTYADWGGLAQQGFNTYISNERAIIMIAHVHALAVSAAAAFGPQVLGDSLTLGLSPAAEMANGRLAMLGIIAVVITSAISGKDILEVVDIGTGGNLL
>Isochr_RCP   
ENPWMAKYGFGPSVKAERWNGRHAMFGWMAILATGVAKSHGLLPEGDIALTYEDWGGLAQQGMNTYISKERAIIMIAHVHALAFSFAAAFGPQVLGDSLTLGLTPAAEMANGRVAMVGLISVVATSAITGMDVLQVVDIGTGGNLL
>Galdi_RCP_   
EYPDFVSRGLGVTSKAERWNGRHAMFGLLAIVLTGYAKGHGWIPNADQVLDMQQWGTLVMEGFNQKITNERAIVLVAHIHVLLVSIAAAIAPFSFQDRLLLGLTKEAELWNGRLAMLGVTFIVATSIITGQSILDVVNKGLGNILY
>Guill_RCP_   
ENPELASRGLGVTTNAERWNGRHAMFGIFFMVLSSYLHGRGLIPDGDKILDVSQWGPLVNGGFNAPITNERAIILVAHVHVLFVSILAAFAPFGFQDTLVKGLTAEAELINGRLAMLGVISITTAALFTGTSVTDVINLGLGKILY
>Grif_RCP_    
DFPSFAERGWGATVKAERWNGRHVMFGWLVFWITAYCKGHGLLPDPSVLLDLSQWGPVASLGDSTPISQQRAIVLVAHIHVLFVSIAAAIAPFSFQDKLLLGLTKDAEIWNGRVAMVGLICLVAQAVGTKTPILDVVNMWFGSLFY
>Gracil_RCP   
EYPSFAARGWGATVKAERWNGRHAMFGFVMLVATAYCKGHGLLPEG--VLDPKDWGVLGSLGDTGMISNERAVILVAHIHVLMVSVAAALAPFSFQDTLLLGLTKSAELYNCRLAMLGLMVVVGCSVATGTPILDVLNIGLGKILY
>Pyropi_RCP   
EYPDFAKRGWGATVKAERWNGRHVMAGWVILVATGFVKGHGLIPDASVPLDLKQWGTLAALGNQQPITNERAIILIAHVHLLFVSVAAALAPFAFQDKLLLGLTKDAEMWNGRVAMLGLMVLVGASVATKTPILDTLNKGLGNLLF
